# Supplementary material for: Surface Modification of a Lignin-Derived Carbon-Supported Co-Based Metal/Oxide Nanostructure for Alkaline Water Splitting
Source: Molecules. 2023 Jul 26;28(15):5648. doi: 10.3390/molecules28155648 (PMC10419879; doi:10.3390/molecules28155648)
Supplement: Supplementary file 1 [file molecules-28-05648-s001.zip]

Archive with 1 entries (1 files):
- molecules-2518517-supplementary.pdf
